# Supplementary material for: The Use of Selfie Camera Traps to Estimate Home Range and Movement Patterns of Small Mammals in a Fragmented Landscape
Source: Animals (Basel). 2022 Apr 2;12(7):912. doi: 10.3390/ani12070912 (PMC8997104; doi:10.3390/ani12070912)
Supplement: Supplementary file 1 [file animals-12-00912-s001.zip]

Archive with 1 entries (1 files):
- animals-1649677-supplementary.pdf
